# Supplementary material for: Mass Spectrometry Rearrangement Ions and Metabolic Pathway-Based Discovery of Indole Derivatives during the Aging Process in Citrus reticulata ‘Chachi’
Source: Foods. 2023 Dec 19;13(1):8. doi: 10.3390/foods13010008 (PMC10778486; doi:10.3390/foods13010008)
Supplement: Supplementary file 1 [file foods-13-00008-s001.zip]

Archive with 1 entries (1 files):
- foods-2721109-supplementary.pdf
